# Supplementary material for: Using multivariable Mendelian randomization to estimate the causal effect of bone mineral density on osteoarthritis risk, independently of body mass index
Source: Int J Epidemiol. 2021 Dec 13;51(4):1254–67. doi: 10.1093/ije/dyab251 (PMC9365636; doi:10.1093/ije/dyab251)
Supplement: dyab251_Supplementary_Data [file dyab251_supplementary_data.zip]

Archive with 3 entries (2 files):
- dyab251_Supplementary_Data/
- dyab251_Supplementary_Data/ije-2021-05-0812-File007.docx
- dyab251_Supplementary_Data/ije-2021-05-0812-File008.xlsx
