# Supplementary material for: Using multivariable Mendelian randomization to estimate the causal effect of bone mineral density on osteoarthritis risk, independently of body mass index
Source: Int J Epidemiol. 2021 Dec 13;51(4):1254–67. doi: 10.1093/ije/dyab251 (PMC9365636; doi:10.1093/ije/dyab251)
Supplement: dyab251_Supplementary_Data [file dyab251_supplementary_data.zip › dyab251_Supplementary_Data/ije-2021-05-0812-File008.xlsx]

## Sheet: Supplementary Table 2
		Exposure=BMD					Outcome= hip OA					Outcome= knee OA					Outcome=BMI
snp	effect_alleleexposure	estrada	EAF	Beta	SE	p	EAF	Beta	SE	p	passed Steiger filtering	EAF	Beta	SE	p	passed Steiger filtering	EAF	Beta	SE	p	passed Steiger filtering
rs10015974	A	0	0.24	0.01	0.002	5.5e-09	0.2415	-0.0077	0.0131	0.5575	TRUE	0.2459	0.0101	0.0103	0.3265	TRUE	0.3083	0.0028	0.0044	0.5245	TRUE
rs10057211	A	0	0.91	-0.03	0.003	8.4e-18	0.8905	0.0182	0.0182	0.3178	TRUE	0.8931	0.0265	0.0146	0.07044	TRUE
rs10145299	T	0	0.51	-0.02	0.002	7.6e-27	0.5125	0.0102	0.0112	0.3657	TRUE	0.5193	-0.0163	0.009	0.0685	TRUE	0.5417	0.004	0.0038	0.2925	TRUE
rs10147522	A	0	0.66	-0.01	0.002	5e-09	0.6518	-0.0219	0.0117	0.06108	TRUE	0.657	-0.0013	0.0093	0.886	TRUE	0.7167	0.0072	0.004	0.07186	TRUE
rs10206992	T	0	0.75	0.02	0.002	5.3e-17	0.733	-0.0093	0.0127	0.4609	TRUE	0.7288	0.0106	0.0099	0.286	TRUE	0.7417	0.0045	0.0043	0.2953	TRUE
rs10239787	C	0	0.67	0.03	0.002	0	0.6599	-0.0193	0.0118	0.1016	TRUE	0.655	0.0013	0.0095	0.8908	TRUE	0.6083	0.0066	0.0036	0.06353	TRUE
rs10407062	T	0	0.55	0.01	0.002	2.6e-11	0.5367	0.0114	0.0112	0.3093	TRUE	0.537	-0.0177	0.0089	0.04755	TRUE	0.5083	-0.0031	0.0038	0.4146	TRUE
rs1042704	G	0	0.78	0.03	0.002	5.2e-28	0.8005	-0.0065	0.0142	0.6474	TRUE	0.8001	-0.0134	0.0113	0.2367	TRUE	0.75	0.0064	0.0059	0.278	TRUE
rs1043003	T	0	0.62	0.02	0.002	3.6e-12	0.6132	0.0114	0.0118	0.3344	TRUE	0.6091	-0.0063	0.0097	0.5208	TRUE	0.6333	0.0028	0.0038	0.4612	TRUE
rs10462395	A	0	0.8	-0.01	0.002	1.6e-05	0.8023	0.0091	0.0142	0.5206	TRUE	0.7899	-0.0127	0.0111	0.2541	TRUE	0.8333	-0.0086	0.0048	0.07319	TRUE
rs10473868	G	0	0.57	0.01	0.002	1.3e-08	0.5562	0.0111	0.0122	0.3628	TRUE	0.5569	0.02	0.0097	0.0383	TRUE	0.5417	0.0042	0.0037	0.2563	TRUE
rs10490046	A	0	0.78	0.03	0.002	7e-30	0.761	0.0075	0.0131	0.5666	TRUE	0.7592	-0.008	0.0104	0.4389	TRUE	0.7917	-0.0024	0.0044	0.5854	TRUE
rs10750766	C	0	0.29	-0.03	0.002	3.6e-27	0.2844	0.007	0.0124	0.5699	TRUE	0.2912	-0.0037	0.0099	0.7088	TRUE
rs10756762	T	0	0.59	-0.02	0.002	2.5e-21	0.5889	-0.0045	0.0119	0.7025	TRUE	0.5925	-0.007	0.01	0.488	TRUE	0.525	0.0063	0.0038	0.09734	TRUE
rs10764201	C	0	0.48	-0.02	0.002	4.6e-19	0.4798	0.0061	0.0111	0.5829	TRUE	0.4856	-0.0095	0.009	0.2933	TRUE	0.45	-0.0089	0.0037	0.01615	TRUE
rs10765568	C	0	0.63	0.02	0.002	2.7e-15	0.6394	0.0162	0.0116	0.1649	TRUE	0.6329	-0.0061	0.0093	0.5132	TRUE	0.6083	-0.0118	0.004	0.003178	TRUE
rs10779795	A	0	0.66	0.02	0.002	4.4e-22	0.6575	0.0215	0.0119	0.07235	TRUE	0.6572	0.0096	0.0095	0.3109	TRUE	0.6667	0.01	0.004	0.01242	TRUE
rs10792352	C	0	0.29	-0.01	0.002	0.0035	0.2965	0.0104	0.0123	0.3973	TRUE	0.3056	0.0137	0.0097	0.1578	TRUE
rs10817896	C	0	0.73	-0.02	0.002	3.7e-10	0.7184	-0.0076	0.0124	0.5416	TRUE	0.7159	-0.0002	0.0099	0.9857	TRUE	0.7083	0.0025	0.0042	0.5517	TRUE
rs10842704	T	0	0.76	-0.03	0.002	3.4e-28	0.7282	0.0154	0.0126	0.2215	TRUE	0.7225	0.0174	0.0101	0.0833	TRUE	0.8167	0.0095	0.0035	0.006457	TRUE
rs10885434	G	0	0.28	0.02	0.002	9.8e-23	0.2849	-0.0067	0.0129	0.6008	TRUE	0.2969	-0.0165	0.0106	0.1211	TRUE
rs10893348	C	0	0.56	-0.02	0.002	8.6e-13	0.5586	-0.0076	0.0113	0.502	TRUE	0.5641	-0.0113	0.009	0.209	TRUE
rs10917477	A	0	0.52	-0.01	0.002	1.7e-13	0.5154	-0.0202	0.0111	0.06964	TRUE	0.5225	0.0056	0.0089	0.5327	TRUE	0.5667	0.0022	0.0037	0.5521	TRUE
rs10920352	T	0	0.58	-0.01	0.002	4e-10	0.5526	0.0119	0.0115	0.3	TRUE	0.549	0.0109	0.0091	0.2266	TRUE	0.5678	-0.0018	0.004	0.6527	TRUE
rs10931982	T	0	0.23	-0.05	0.002	0	0.2042	-0.0129	0.0153	0.3975	TRUE	0.2045	0.0055	0.0126	0.6616	TRUE	0.3	0.0054	0.0082	0.5102	TRUE
rs10956974	C	0	0.78	-0.03	0.002	4e-27	0.7413	-0.0052	0.0128	0.6866	TRUE	0.7468	-0.012	0.0103	0.2463	TRUE	0.7333	0.0039	0.0043	0.3644	TRUE
rs10980517	A	0	0.53	-0.02	0.002	5.4e-13	0.5141	0.0029	0.0112	0.7923	TRUE	0.512	-0.0023	0.0089	0.7927	TRUE
rs11067228	A	0	0.55	-0.02	0.002	2.1e-16	0.5679	-0.0093	0.0116	0.4195	TRUE	0.5647	0.0011	0.0091	0.9011	TRUE	0.525	-0.001	0.0042	0.8118	TRUE
rs11088458	A	0	0.29	0.04	0.002	0	0.2789	0.0021	0.0126	0.8652	TRUE	0.2954	0.0008	0.0099	0.9329	TRUE
rs11142400	G	0	0.67	-0.01	0.002	2.2e-09	0.6442	-0.0091	0.0121	0.4528	TRUE	0.647	-0.0036	0.01	0.7166	TRUE
rs11175835	G	0	0.29	0.02	0.002	2.1e-22	0.255	-0.0112	0.0132	0.3963	TRUE	0.2644	0.0115	0.0109	0.2894	TRUE	0.325	-0.0015	0.0042	0.721	TRUE
rs11196170	G	0	0.79	0.03	0.002	2.9e-31	0.7988	-0.002	0.0149	0.8938	TRUE	0.781	-0.0066	0.0121	0.5869	TRUE
rs112073168	G	0	0.97	0.04	0.006	9e-10	0.972	-0.0084	0.036	0.8146	TRUE	0.9728	-0.0432	0.0288	0.1334	TRUE
rs11228240	C	1	0.72	0.04	0.002	0	0.7383	0.0005	0.0129	0.9706	TRUE	0.7381	0.0273	0.0103	0.007884	TRUE	0.7667	0.0006	0.0043	0.889	TRUE
rs11238526	A	0	0.94	-0.02	0.004	1.2e-06	0.9398	0.0149	0.0258	0.5638	TRUE	0.9261	0.0087	0.0193	0.6533	TRUE	0.9083	0	0.0072	0.9962	TRUE
rs11238756	T	0	0.55	-0.01	0.002	5.5e-10	0.5392	-0.014	0.0112	0.2104	TRUE	0.5336	-0.0062	0.0089	0.4845	TRUE	0.6333	0.0014	0.0037	0.7051	TRUE
rs112766772	T	0	0.77	-0.02	0.002	3.3e-10	0.7819	-0.0203	0.0179	0.2589	TRUE	0.7831	0.0119	0.0167	0.4785	TRUE
rs1133400	A	0	0.78	-0.03	0.002	4.6e-34	0.7884	0.0195	0.0141	0.1682	TRUE	0.7893	0.0133	0.0117	0.2571	TRUE	NA	-0.012	0.0083	0.1482	TRUE
rs11576308	G	0	0.39	-0.02	0.002	2.7e-15	0.3849	-0.0724	0.0124	5.87e-09	FALSE	0.3836	-0.0105	0.0098	0.2849	TRUE	0.3833	-0.0011	0.0038	0.7722	TRUE
rs11587434	G	0	0.74	-0.01	0.002	1e-06	0.7453	-0.0099	0.0135	0.4631	TRUE	0.7395	-0.0314	0.0111	0.004789	FALSE	NA	-0.0242	0.0036	2.53e-11	FALSE
rs1159798	A	0	0.22	0.06	0.002	0	0.225	-0.0109	0.0137	0.4289	TRUE	0.2314	-0.0131	0.0108	0.2249	TRUE	0.2417	0.0012	0.0061	0.844	TRUE
rs116228246	G	0	0.98	-0.09	0.006	0	0.9766	-0.0052	0.0383	0.8918	TRUE	0.9786	-0.0089	0.0319	0.7804	TRUE
rs11643240	A	0	0.73	0.02	0.002	2.1e-12	0.7492	0.0193	0.013	0.1374	TRUE	0.7374	-0.0235	0.0101	0.02064	TRUE	0.7083	-0.0104	0.0042	0.01328	TRUE
rs116504838	G	0	0.97	-0.03	0.006	1.5e-06	0.9759	0.0397	0.0368	0.28	TRUE	0.9752	0.0249	0.0292	0.3938	TRUE
rs11668064	A	0	0.69	0.03	0.002	0	0.7093	0.0048	0.0131	0.7162	TRUE	0.6987	0.0135	0.0101	0.1812	TRUE	0.7583	-0.003	0.0041	0.4541	TRUE
rs11670562	T	0	0.74	-0.01	0.002	3e-11	0.7422	-0.0024	0.0131	0.8564	TRUE	0.7404	-0.0112	0.0105	0.2874	TRUE
rs11675489	A	0	0.54	0.01	0.002	1.3e-09	0.5621	0.0147	0.0112	0.1905	TRUE	0.5605	-0.0183	0.009	0.04158	TRUE	0.4833	-0.0022	0.0037	0.5521	TRUE
rs11679303	C	0	0.78	0.01	0.002	8.4e-09	0.7712	0.0014	0.0133	0.9184	TRUE	0.7741	-0.0045	0.0107	0.6735	TRUE	0.7417	-0.0025	0.0044	0.5699	TRUE
rs11688492	T	0	0.54	0.01	0.002	2.3e-11	0.5573	0.0111	0.0122	0.3623	TRUE	0.5569	0.001	0.0099	0.923	TRUE
rs11696009	A	0	0.66	-0.02	0.002	2.3e-14	0.6713	-0.0085	0.0119	0.4761	TRUE	0.6749	-0.0038	0.0095	0.6863	TRUE	0.6083	-0.0007	0.004	0.8611	TRUE
rs117111740	T	0	0.97	0.11	0.006	0	0.965	0.0236	0.0342	0.4898	TRUE	0.9691	0.0358	0.0297	0.2276	TRUE
rs11729023	C	0	0.88	-0.03	0.003	1.3e-14	0.8787	-0.0131	0.0173	0.4495	TRUE	0.88	-0.0024	0.0138	0.8637	TRUE	0.8583	-0.008	0.0059	0.1751	TRUE
rs11743474	A	0	0.84	0.02	0.003	4.8e-09	0.8359	-0.0183	0.0156	0.2423	TRUE	0.8396	-0.0004	0.013	0.9752	TRUE	0.8083	0.0026	0.0053	0.6237	TRUE
rs117481343	C	0	0.97	-0.13	0.006	0	0.9675	0.0635	0.0342	0.0635	TRUE	0.9709	0.0373	0.0288	0.1951	TRUE
rs118115924	G	0	0.99	0.2	0.009	0	0.9877	-0.0126	0.0572	0.8261	TRUE	0.9893	0.0229	0.0497	0.6458	TRUE
rs11814082	T	0	0.82	-0.01	0.002	2.3e-05	0.8245	-0.0188	0.0148	0.2021	TRUE	0.8197	-0.0219	0.0117	0.06048	TRUE	0.8167	0.0001	0.0049	0.9837	TRUE
rs11880992	G	0	0.59	0.02	0.002	2.2e-15	0.5951	0.0369	0.0115	0.001371	TRUE	0.5823	-0.0169	0.0091	0.06228	TRUE	0.625	-0.0018	0.0038	0.6357	TRUE
rs11881367	G	0	0.91	-0.1	0.003	0	0.908	0.0456	0.0195	0.01968	TRUE	0.9028	0.0035	0.0152	0.8182	TRUE	0.9083	0.0001	0.0055	0.9831	TRUE
rs11915970	A	0	0.88	-0.04	0.003	0	0.8685	-0.0349	0.0166	0.0355	TRUE	0.8721	0.0006	0.0134	0.9654	TRUE	0.875	-0.0094	0.0058	0.1051	TRUE
rs11934731	G	1	0.32	0.04	0.002	0	0.312	0.0031	0.0121	0.7995	TRUE	0.3131	0.0001	0.0096	0.9879	TRUE	0.3417	-0.0073	0.0042	0.08219	TRUE
rs12228756	G	0	0.93	-0.03	0.004	5.1e-13	0.9369	0.0252	0.0231	0.2746	TRUE	0.9218	0.0097	0.0179	0.5884	TRUE	0.95	-0.0077	0.0079	0.3297	TRUE
rs12251299	C	0	0.87	0.1	0.003	0	0.8653	0.0025	0.0167	0.8809	TRUE	0.8637	-0.0039	0.0133	0.768	TRUE	0.8333	0.0035	0.0058	0.5462	TRUE
rs12452440	T	0	0.42	-0.02	0.002	5.6e-21	0.4235	0.0049	0.0117	0.6763	TRUE	0.4211	0.0054	0.0097	0.5737	TRUE
rs12462380	A	0	0.58	-0.01	0.002	1e-05	0.5606	-0.0124	0.0118	0.2916	TRUE	0.5643	-0.002	0.0093	0.8254	TRUE
rs12487905	T	0	0.79	-0.01	0.002	4.8e-08	0.8034	-0.0012	0.0141	0.9343	TRUE	0.7965	-0.0098	0.0112	0.3816	TRUE	0.8	0.0048	0.0046	0.2967	TRUE
rs12534970	A	0	0.51	-0.01	0.002	6e-09	0.4999	-0.007	0.0116	0.5447	TRUE	0.4968	0.0076	0.0096	0.4319	TRUE
rs12545602	C	0	0.87	-0.02	0.003	8.4e-13	0.8659	-0.0302	0.0166	0.06814	TRUE	0.8688	0.0055	0.0132	0.677	TRUE	0.875	-0.001	0.0056	0.8583	TRUE
rs12616772	A	0	0.35	0.01	0.002	5.5e-09	0.3371	-0.0143	0.012	0.2329	TRUE	0.342	0.0019	0.0095	0.8413	TRUE	0.3417	-0.0051	0.0033	0.1142	TRUE
rs12673062	G	0	0.78	-0.01	0.002	6.8e-06	0.782	-0.0205	0.0137	0.1353	TRUE	0.7851	-0.0018	0.011	0.8707	TRUE	0.7833	-0.0016	0.0049	0.744	TRUE
rs12756373	A	0	0.91	-0.02	0.003	1.8e-10	0.9055	-0.0139	0.0204	0.4955	TRUE	0.9137	-0.0026	0.0174	0.8821	TRUE	0.8917	-0.0039	0.0088	0.6576	TRUE
rs12811685	C	0	0.66	0.02	0.002	1.7e-14	0.6719	-0.0125	0.0129	0.3335	TRUE	0.6712	0.0065	0.0102	0.5207	TRUE	0.725	-0.0047	0.004	0.24	TRUE
rs1286075	C	1	0.83	-0.03	0.002	3e-30	0.824	-0.0447	0.0148	0.00247	TRUE	0.8125	-0.0163	0.0114	0.1549	TRUE	0.7917	-0.0074	0.0048	0.1232	TRUE
rs1286662	A	0	0.82	0.02	0.002	8.2e-16	0.8195	0.006	0.0145	0.6815	TRUE	0.8157	0.01	0.0115	0.3856	TRUE	0.8417	0.0004	0.0049	0.9349	TRUE
rs12942736	C	0	0.76	0.02	0.002	3.8e-23	0.7765	0.0011	0.0158	0.9421	TRUE	0.7805	0.0182	0.0148	0.219	TRUE	0.725	-0.0053	0.0047	0.2595	TRUE
rs12945403	T	0	0.34	0.02	0.002	6.2e-17	0.3333	0.0064	0.0123	0.5996	TRUE	0.3424	0.0089	0.0097	0.362	TRUE
rs13002567	T	0	0.67	-0.02	0.002	5.6e-17	0.6625	0.0135	0.0118	0.2536	TRUE	0.6696	0.0161	0.0095	0.09027	TRUE	0.6583	-0.0019	0.004	0.6348	TRUE
rs13070996	G	0	0.72	0.01	0.002	9.7e-10	0.7027	0.0072	0.0125	0.5652	TRUE	0.6966	0.003	0.0099	0.7626	TRUE	0.6917	0.0046	0.0041	0.2619	TRUE
rs13072536	A	0	0.78	-0.02	0.002	2.2e-09	0.7609	-0.036	0.0132	0.006269	TRUE	0.7523	-0.014	0.0104	0.1764	TRUE	0.8	-0.0114	0.0043	0.008022	TRUE
rs13088318	A	0	0.66	-0.02	0.002	9.2e-12	0.6624	-0.0116	0.012	0.3324	TRUE	0.6644	0.0089	0.0102	0.3835	TRUE	0.6833	0.0057	0.004	0.1542	TRUE
rs13179493	T	0	0.71	-0.03	0.002	0	0.7277	-0.0029	0.0146	0.842	TRUE	0.726	-0.0045	0.0136	0.7393	TRUE	0.7333	0.0008	0.0049	0.8703	TRUE
rs13201764	T	0	0.85	-0.03	0.003	4.3e-20	0.857	0.0202	0.0161	0.2085	TRUE	0.8541	0.013	0.0128	0.3064	TRUE	0.8083	-0.0034	0.0053	0.5212	TRUE
rs13220896	G	0	0.96	0.04	0.005	1e-11	0.9623	0.0218	0.0375	0.5603	TRUE	0.9624	-0.0099	0.0301	0.7422	TRUE
rs13225158	G	0	0.65	0.01	0.002	2.7e-05	0.6555	0.001	0.0118	0.93	TRUE	0.6588	-0.0062	0.0095	0.5144	TRUE	0.6167	0.0004	0.004	0.9203	TRUE
rs13334558	T	0	0.21	-0.02	0.002	1.7e-13	0.1999	0.0131	0.0161	0.4182	TRUE	0.1973	0.0056	0.0136	0.6825	TRUE	0.2333	0.001	0.0046	0.8279	TRUE
rs134613	T	0	0.35	0.04	0.002	0	0.3585	0.0051	0.0117	0.6615	TRUE	0.353	0.0052	0.0093	0.5733	TRUE	0.2833	-0.0006	0.004	0.8808	TRUE
rs1386625	A	0	0.1	0.05	0.003	0	0.0861	-0.0456	0.0208	0.02863	TRUE	0.0813	-0.0247	0.0171	0.1498	TRUE	0.0917	-0.0174	0.0069	0.01168	TRUE
rs139603701	A	0	0.98	0.11	0.007	0	0.9835	0.0067	0.0477	0.8879	TRUE	0.9853	-0.0207	0.0415	0.6178	TRUE
rs1414660	C	0	0.81	-0.08	0.002	0	0.8105	0.008	0.0144	0.5796	TRUE	0.7993	-0.0055	0.0113	0.6236	TRUE	0.8417	0.0013	0.0056	0.8164	TRUE
rs1428968	C	0	0.82	-0.02	0.002	7.2e-19	0.8223	-0.0277	0.0148	0.06163	TRUE	0.8246	-0.0093	0.0118	0.4302	TRUE	0.875	-0.0095	0.0051	0.0625	TRUE
rs142971131	G	0	0.99	0.12	0.01	1e-21	0.9772	-0.0658	0.0497	0.1852	TRUE	0.98	-0.032	0.0461	0.4871	TRUE
rs144412371	C	0	0.96	0.04	0.005	6.6e-13	0.9679	-0.0597	0.0365	0.1023	TRUE	0.9675	-0.0286	0.0291	0.3257	TRUE
rs144832051	C	0	0.98	-0.18	0.006	0	0.9728	0.0287	0.0372	0.4396	TRUE	0.9753	-0.0447	0.0312	0.1518	TRUE
rs1463598	C	0	0.64	-0.02	0.002	2.3e-13	0.6089	0.0022	0.012	0.8572	TRUE	0.5997	0.0129	0.0094	0.1718	TRUE	0.5833	0.002	0.0042	0.6339	TRUE
rs1475120	G	0	0.45	-0.01	0.002	1.6e-10	0.4654	0.0168	0.0112	0.1335	TRUE	0.4533	-0.0011	0.0089	0.9039	TRUE	0.5167	-0.0045	0.0042	0.284	TRUE
rs1502199	A	0	0.25	0.02	0.002	2.4e-16	0.2645	0.0155	0.0127	0.2222	TRUE	0.267	-0.0049	0.0101	0.629	TRUE	0.3083	-0.006	0.0042	0.1531	TRUE
rs150445982	C	0	0.98	-0.1	0.006	2e-36	0.9779	0.0197	0.0406	0.6283	TRUE	0.9794	-0.0385	0.0338	0.2546	TRUE
rs1548607	A	0	0.67	0.02	0.002	1.1e-14	0.674	0.0068	0.0126	0.587	TRUE	0.6748	0.0015	0.0103	0.8874	TRUE	0.7	-0.001	0.0049	0.8383	TRUE
rs1550270	T	0	0.7	-0.02	0.002	7.3e-15	0.6872	0.0089	0.0121	0.4603	TRUE	0.6824	0.0048	0.0095	0.6167	TRUE	0.6917	-0.0032	0.004	0.4237	TRUE
rs1575667	A	0	0.12	0.02	0.003	1.4e-13	0.1134	0.0019	0.0177	0.9168	TRUE	0.1201	-0.0064	0.0139	0.6474	TRUE	0.175	0.0107	0.0057	0.06049	TRUE
rs1581630	C	0	0.23	0.02	0.002	2.1e-19	0.242	0.0433	0.013	0.000874	TRUE	0.2565	0.0118	0.0103	0.2524	TRUE	0.2417	-0.0017	0.0043	0.6926	TRUE
rs167365	C	0	0.38	0.02	0.002	1.9e-15	0.3592	0.0018	0.0116	0.8754	TRUE	0.3633	-0.0129	0.0092	0.1637	TRUE	0.3559	0.0059	0.004	0.1402	TRUE
rs16878921	G	0	0.9	-0.03	0.003	3.8e-26	0.8979	-0.0344	0.0185	0.06309	TRUE	0.899	-0.0199	0.0147	0.1779	TRUE	0.875	0.0019	0.0062	0.7593	TRUE
rs17010957	T	0	0.85	-0.03	0.003	1.1e-28	0.8514	-0.0232	0.0159	0.1429	TRUE	0.853	0.0059	0.0127	0.6411	TRUE	0.9167	-0.0035	0.0045	0.4351	TRUE
rs17035323	G	0	0.84	0.02	0.002	6.2e-14	0.8425	0.0048	0.0155	0.7559	TRUE	0.8402	-0.0011	0.0123	0.9288	TRUE	0.8583	-0.0052	0.0052	0.3173	TRUE
rs1706708	G	1	0.67	0.03	0.002	0	0.6867	0.0019	0.0122	0.8741	TRUE	0.691	0.0057	0.0098	0.5633	TRUE
rs17173698	G	0	0.97	-0.05	0.006	9.7e-15	0.9788	0.0312	0.0401	0.4357	TRUE	0.9794	0.0094	0.0325	0.7731	TRUE	0.9569	-0.0128	0.0169	0.4488	TRUE
rs17265513	T	0	0.8	0.03	0.002	4.7e-36	0.7887	0.0179	0.0138	0.1959	TRUE	0.791	0.0076	0.0111	0.4953	TRUE	0.8417	0.0013	0.0039	0.7423	TRUE
rs1736213	T	0	0.44	0.01	0.002	6.3e-11	0.4191	0.0084	0.0113	0.4592	TRUE	0.4233	0.0154	0.009	0.0869	TRUE	0.4417	0.0042	0.0038	0.269	TRUE
rs17507577	G	0	0.93	-0.06	0.004	0	0.9107	0.019	0.0202	0.3467	TRUE	0.9132	0.0104	0.0163	0.5232	TRUE	0.9417	-0.0041	0.0078	0.5991	TRUE
rs17514738	T	0	0.6	0.02	0.002	7e-21	0.5791	0.0039	0.0113	0.726	TRUE	0.5842	-0.0102	0.009	0.2542	TRUE	0.6167	0.0023	0.0038	0.545	TRUE
rs1777277	C	0	0.55	0.01	0.002	7.5e-09	0.5379	-0.0045	0.0113	0.6882	TRUE	0.5452	0.0049	0.009	0.5828	TRUE	0.3966	-0.0028	0.0033	0.4014	TRUE
rs1904398	A	0	0.49	-0.02	0.002	1.5e-15	0.5174	0.0022	0.0113	0.848	TRUE	0.5083	0.0003	0.009	0.9729	TRUE	0.5	-0.0025	0.0031	0.422	TRUE
rs1907310	G	0	0.17	0.02	0.002	9.4e-15	0.1801	-0.0172	0.015	0.2511	TRUE	0.2	0.0209	0.0122	0.08638	TRUE	0.1333	-0.0049	0.0048	0.3073	TRUE
rs1991431	G	0	0.56	0.02	0.002	2.4e-16	0.5618	-0.0084	0.0112	0.4554	TRUE	0.5746	-0.0205	0.009	0.02288	TRUE	0.5167	-0.0066	0.0037	0.07446	TRUE
rs2052480	G	0	0.71	-0.03	0.002	3.6e-31	0.7188	0.009	0.0124	0.4649	TRUE	0.7166	0.0039	0.0099	0.6958	TRUE	0.7167	0.0067	0.0042	0.1107	TRUE
rs2069442	G	0	0.75	0.02	0.002	1.6e-16	0.7019	-0.0024	0.0123	0.8459	TRUE	0.7136	-0.0098	0.0098	0.3192	TRUE	0.775	0.0006	0.0044	0.8915	TRUE
rs2091624	G	0	0.9	0.03	0.003	1.5e-12	0.8995	0.0103	0.0188	0.5828	TRUE	0.8812	-0.0055	0.0145	0.7044	TRUE	0.925	0.0019	0.0062	0.7593	TRUE
rs2095931	A	0	0.16	-0.02	0.003	6.1e-13	0.1471	0.004	0.0159	0.8018	TRUE	0.1452	-0.0195	0.013	0.1328	TRUE	0.125	-0.0049	0.0061	0.4218	TRUE
rs210374	A	0	0.27	-0.01	0.002	2.3e-09	0.3004	0.0113	0.0129	0.3813	TRUE	0.3091	0.0067	0.0106	0.5255	TRUE	0.25	-0.0005	0.0042	0.9052	TRUE
rs212417	G	0	0.33	0.03	0.002	0	0.351	0.0074	0.0117	0.5245	TRUE	0.3579	-0.003	0.0093	0.7429	TRUE	0.375	-0.004	0.004	0.3173	TRUE
rs215226	A	0	0.6	-0.02	0.002	4e-32	0.597	-0.0065	0.0114	0.5677	TRUE	0.5975	-0.0243	0.0091	0.007385	TRUE	0.6333	0.0064	0.004	0.1096	TRUE
rs2153672	C	0	0.9	-0.02	0.003	1.6e-10	0.9005	-0.0011	0.0187	0.9514	TRUE	0.9	0.0056	0.0148	0.7072	TRUE	0.9167	-0.004	0.0063	0.5255	TRUE
rs2174633	A	0	0.26	-0.02	0.002	3.7e-11	0.2636	-0.0004	0.0127	0.9761	TRUE	0.2672	0.0079	0.0101	0.4333	TRUE	0.3417	-0.0003	0.0042	0.9431	TRUE
rs2204015	C	0	0.21	0.01	0.002	2e-09	0.2023	0.0153	0.015	0.3099	TRUE	0.2194	-0.0011	0.0118	0.9282	TRUE	0.225	-0.0051	0.0046	0.2676	TRUE
rs2216949	C	0	0.88	-0.03	0.003	1.4e-19	0.8443	0.0014	0.0158	0.9298	TRUE	0.835	0.0043	0.0124	0.7276	TRUE	0.8667	-0.0001	0.0054	0.9852	TRUE
rs2227607	C	0	0.89	0.02	0.003	1.6e-09	0.8995	0.0067	0.019	0.7248	TRUE	0.8978	-0.0094	0.015	0.5339	TRUE	0.85	0.0095	0.0061	0.1194	TRUE
rs2235485	A	0	0.84	0.02	0.002	4.8e-16	0.8499	-0.0008	0.0159	0.9608	TRUE	0.8498	0.0226	0.0127	0.07542	TRUE	0.8	-0.0051	0.0052	0.3267	TRUE
rs2271329	G	0	0.81	-0.04	0.002	0	0.792	-0.03	0.0138	0.03	TRUE	0.8018	0.0109	0.0112	0.3328	TRUE	0.8417	-0.0062	0.0048	0.1965	TRUE
rs2303696	T	0	0.62	-0.02	0.002	2e-14	0.6192	-0.0048	0.012	0.6899	TRUE	0.6247	0.002	0.01	0.8377	TRUE	0.65	-0.0029	0.004	0.4685	TRUE
rs2375683	G	0	0.75	0.01	0.002	2.7e-10	0.7416	-0.0021	0.0129	0.8697	TRUE	0.7378	0.0053	0.0103	0.6088	TRUE	0.7833	0.0018	0.0046	0.6956	TRUE
rs2423151	G	0	0.35	0.04	0.002	0	0.3517	0.032	0.0117	0.006186	TRUE	0.3433	0.0169	0.0094	0.07241	TRUE	0.3667	-0.0007	0.004	0.8611	TRUE
rs2430689	C	0	0.61	0.02	0.002	3e-16	0.6215	0.0326	0.0115	0.004669	TRUE	0.6233	0.0213	0.0092	0.02123	TRUE	0.6417	0.0019	0.0038	0.6171	TRUE
rs2442599	G	0	0.28	-0.02	0.002	1.2e-10	0.2687	-0.0016	0.0127	0.8977	TRUE	0.273	-0.0087	0.0101	0.391	TRUE	0.2667	-0.01	0.0042	0.01727	TRUE
rs2491105	T	0	0.77	-0.02	0.002	9.4e-21	0.7732	-0.0157	0.0137	0.251	TRUE	0.7796	-0.013	0.011	0.2358	TRUE
rs2546984	T	0	0.22	0.01	0.002	3.7e-08	0.2206	-0.0078	0.0137	0.5664	TRUE	0.2193	0.005	0.0109	0.644	TRUE	0.1583	0	0.0046	1	TRUE
rs2553772	T	0	0.46	-0.03	0.002	0	0.459	0.0092	0.0112	0.411	TRUE	0.4506	0.0062	0.0089	0.4877	TRUE	0.3917	-0.0024	0.0037	0.5166	TRUE
rs2566752	T	1	0.62	-0.04	0.002	0	0.6164	-0.0419	0.0116	0.0002992	TRUE	0.6159	-0.0062	0.0093	0.5042	TRUE
rs2566774	T	0	0.19	0.04	0.002	0	0.1842	0.0155	0.0144	0.281	TRUE	0.1848	0.0105	0.0115	0.362	TRUE	0.1379	-0.0017	0.0051	0.7389	TRUE
rs2639953	G	0	0.48	0.03	0.002	0	0.4787	0.001	0.0112	0.9296	TRUE	0.4807	0.0105	0.009	0.242	TRUE	0.4667	-0.004	0.0037	0.2797	TRUE
rs2647462	T	0	0.17	0.03	0.002	4.6e-38	0.1674	0.0135	0.0151	0.3736	TRUE	0.1683	0.0189	0.012	0.1146	TRUE	0.1897	0.0017	0.0049	0.7286	TRUE
rs2653559	C	0	0.84	0.03	0.002	2.5e-26	0.8475	0.0085	0.0156	0.5881	TRUE	0.8273	0.0099	0.0121	0.4134	TRUE	NA	0.004	0.0083	0.6299	TRUE
rs2707518	G	1	0.61	-0.17	0.002	0	0.6309	0.0016	0.0121	0.8923	TRUE	0.6184	-0.0025	0.0095	0.7896	TRUE	0.625	-0.0044	0.0042	0.2948	TRUE
rs2737252	G	1	0.72	-0.03	0.002	0	0.7177	-0.0073	0.0124	0.5578	TRUE	0.7235	-0.0022	0.01	0.8268	TRUE	0.725	0.0103	0.0034	0.002628	TRUE
rs2741856	G	1	0.92	-0.07	0.003	0	0.9107	-0.0553	0.02	0.005813	TRUE	0.9157	-0.0185	0.0167	0.2692	TRUE	0.9083	-0.0018	0.0072	0.8026	TRUE
rs2761884	G	0	0.55	0.05	0.002	0	0.5579	0.0219	0.0114	0.05539	TRUE	0.5672	0.0269	0.0091	0.003155	TRUE	0.55	-0.0005	0.0038	0.8953	TRUE
rs2830913	G	0	0.56	-0.02	0.002	2.3e-30	0.5731	0.0003	0.0113	0.977	TRUE	0.5727	0.0083	0.009	0.3563	TRUE	0.65	-0.0008	0.0031	0.8043	TRUE
rs28362709	G	0	0.77	0.04	0.002	0	0.7902	0.033	0.0147	0.02447	TRUE	0.7906	0.0105	0.0116	0.3672	TRUE
rs28364580	G	0	0.75	0.02	0.002	1e-19	0.755	0.0081	0.0134	0.5439	TRUE	0.7505	-0.0034	0.0105	0.7441	TRUE
rs28373428	G	0	0.86	-0.02	0.003	8.8e-15	0.8543	-0.0129	0.0159	0.4156	TRUE	0.8527	-0.0273	0.0126	0.02986	TRUE
rs28498618	G	0	0.79	0.02	0.002	9.3e-15	0.7826	-0.0116	0.0138	0.3982	TRUE	0.7902	-0.0013	0.0111	0.9088	TRUE	0.7	-0.0016	0.0044	0.7161	TRUE
rs28732148	C	0	0.93	-0.02	0.004	6.4e-08	0.9391	0.0441	0.0288	0.1258	TRUE	0.9253	0.0188	0.0215	0.3824	TRUE	0.9333	-0.0176	0.0084	0.03615	TRUE
rs2944590	G	0	0.56	-0.02	0.002	5.4e-24	0.5569	0.0029	0.0112	0.7938	TRUE	0.5567	0.0088	0.0089	0.3238	TRUE
rs3118906	G	0	0.72	-0.03	0.002	7.3e-35	0.7367	0.013	0.0126	0.305	TRUE	0.7327	0.0262	0.0101	0.009665	TRUE	0.7583	0.0038	0.0034	0.265	TRUE
rs3127084	G	0	0.48	0.01	0.002	3.9e-08	0.4868	-0.0227	0.0115	0.04926	TRUE	0.4878	-0.003	0.0095	0.753	TRUE	0.45	0.0043	0.0038	0.2578	TRUE
rs34123233	T	0	0.82	-0.02	0.002	3.6e-17	0.8369	0.0142	0.0163	0.3856	TRUE	0.8308	-0.0049	0.0133	0.7102	TRUE	0.9	0.0093	0.0045	0.03856	TRUE
rs34324915	A	0	0.64	-0.02	0.002	6e-21	0.6513	0.0165	0.0118	0.16	TRUE	0.6515	0.0107	0.0095	0.2597	TRUE
rs34396633	C	0	NA	-0.16	0.018	6.6e-13	0.9767	-0.1274	0.0676	0.05948	TRUE	0.8728	-0.1174	0.0496	0.01784	FALSE	0.975	-0.0207	0.0107	0.05304	TRUE
rs344078	C	0	0.83	0.04	0.002	0	0.8237	0.0106	0.0146	0.4699	TRUE	0.8222	-0.0108	0.0117	0.3581	TRUE	0.8417	-0.006	0.0048	0.2113	TRUE
rs34553872	A	1	0.82	-0.06	0.002	0	0.8347	-0.0129	0.0151	0.3939	TRUE	0.8313	0.0156	0.0119	0.1901	TRUE	0.875	0.0042	0.0052	0.4193	TRUE
rs34583478	C	0	0.92	0.04	0.003	3.5e-19	0.9297	0.0007	0.0221	0.9737	TRUE	0.93	0.021	0.0179	0.2404	TRUE
rs35264941	G	0	0.98	0.06	0.007	1.2e-11	0.9834	0.0196	0.0445	0.6592	TRUE	0.9774	-0.0132	0.0335	0.6934	TRUE	0.9667	-0.0056	0.0137	0.6827	TRUE
rs35308216	T	0	0.92	0.06	0.003	0	0.9236	-0.0232	0.0216	0.2838	TRUE	0.9159	0.0004	0.0171	0.983	TRUE
rs35531047	T	1	0.78	-0.05	0.002	0	0.7674	-0.0107	0.0135	0.431	TRUE	0.7693	0.0022	0.0108	0.8361	TRUE	0.7417	-0.006	0.0046	0.1921	TRUE
rs36010930	T	0	0.72	-0.01	0.002	2.7e-10	0.7191	-0.0075	0.0125	0.5511	TRUE	0.7049	-0.0201	0.01	0.04366	TRUE
rs36016056	G	0	0.75	-0.02	0.002	2.9e-13	0.7355	-0.0022	0.0127	0.8606	TRUE	0.7424	0.0174	0.0104	0.09312	TRUE	0.7583	0.0002	0.0043	0.9629	TRUE
rs368510	G	0	0.67	-0.02	0.002	1.3e-29	0.6526	-0.0028	0.0138	0.8392	TRUE	0.659	0.0193	0.0127	0.1263	TRUE	0.6917	0.0005	0.0042	0.9052	TRUE
rs370387	G	1	0.44	-0.05	0.002	0	0.4593	-0.0084	0.0112	0.4516	TRUE	0.4661	-0.0151	0.0089	0.08889	TRUE	NA	-0.0057	0.0063	0.3656	TRUE
rs3740861	G	0	0.7	-0.01	0.002	8.4e-07	0.7067	0.0001	0.0122	0.9928	TRUE	0.7128	0.0121	0.0098	0.2191	TRUE	0.725	-0.0033	0.0041	0.4209	TRUE
rs3760456	C	0	0.56	0.02	0.002	1.3e-26	0.5506	-0.0158	0.0113	0.161	TRUE	0.5589	-0.0086	0.009	0.3369	TRUE	0.5833	-0.0066	0.0038	0.08242	TRUE
rs3763745	A	0	0.75	-0.01	0.002	6.3e-09	0.757	-0.009	0.013	0.4859	TRUE	0.7569	0.0136	0.0105	0.195	TRUE	0.7167	-0.0012	0.0043	0.7802	TRUE
rs3765971	C	0	0.35	-0.03	0.002	1.9e-37	0.3425	-0.0071	0.0118	0.5454	TRUE	0.33	-0.0184	0.0095	0.05232	TRUE	0.3333	0.005	0.004	0.2113	TRUE
rs3790608	G	0	0.85	-0.04	0.003	0	0.8636	0.0281	0.0165	0.0889	TRUE	0.8602	-0.003	0.013	0.8169	TRUE
rs3801427	C	0	0.24	-0.03	0.002	0	0.2265	-0.0145	0.0134	0.2808	TRUE	0.2334	-0.0192	0.0106	0.06931	TRUE	0.2583	-0.0096	0.0043	0.02558	TRUE
rs3829849	C	0	0.63	-0.01	0.002	4.6e-14	0.6438	0.049	0.0119	3.71e-05	FALSE	0.6472	-0.0253	0.0094	0.007358	TRUE	0.675	-0.0148	0.0031	2.17e-06	TRUE
rs3848474	G	0	0.56	-0.02	0.002	1.8e-11	0.5717	0.0175	0.0117	0.1336	TRUE	0.5759	0.0126	0.0092	0.1715	TRUE
rs4081747	G	0	0.38	0.01	0.002	2.8e-10	0.3834	0.0092	0.0117	0.4327	TRUE	0.3845	0.0072	0.0093	0.4386	TRUE	0.375	0.0003	0.0044	0.9456	TRUE
rs4233949	C	0	0.39	0.07	0.002	0	0.3717	0.0136	0.0115	0.2355	TRUE	0.3762	0.0035	0.0092	0.7061	TRUE	0.3917	0.0027	0.0038	0.4774	TRUE
rs42916	C	0	0.26	-0.02	0.002	7.3e-17	0.2306	0.0192	0.0133	0.1479	TRUE	0.2485	0.0392	0.0104	0.0001684	TRUE	0.2083	0.0025	0.0044	0.5699	TRUE
rs4418639	G	0	0.41	0.02	0.002	1.7e-13	0.3907	0.0011	0.0114	0.9244	TRUE	0.3896	0.0013	0.0091	0.8849	TRUE	0.45	0.0003	0.0031	0.9127	TRUE
rs4496284	G	0	0.57	-0.02	0.002	2.5e-19	0.5765	0.014	0.0113	0.2168	TRUE	0.5774	0.0077	0.009	0.3961	TRUE
rs4505759	C	1	0.69	-0.06	0.002	0	0.6933	-0.0042	0.0123	0.7322	TRUE	0.6946	-0.0182	0.0098	0.06295	TRUE	0.675	-0.0066	0.0047	0.1602	TRUE
rs45573936	T	0	0.97	0.04	0.006	3e-11	0.9717	-0.0654	0.0346	0.05859	TRUE	0.9729	-0.0376	0.0285	0.187	TRUE
rs4635400	G	1	0.64	0.05	0.002	0	0.6404	-0.0128	0.0116	0.2695	TRUE	0.6262	-0.0246	0.0092	0.00761	TRUE	0.6	0.0023	0.0038	0.545	TRUE
rs4664604	C	0	0.17	-0.02	0.002	3.3e-11	0.1593	0.0246	0.0154	0.1096	TRUE	0.1686	-0.0128	0.012	0.2861	TRUE	0.1833	-0.0026	0.0052	0.6171	TRUE
rs4669522	T	0	0.21	-0.02	0.002	1.9e-10	0.1908	-0.017	0.0144	0.2402	TRUE	0.1867	-0.0012	0.0116	0.9157	TRUE	0.1583	-0.0106	0.0048	0.02722	TRUE
rs4683184	G	0	0.36	-0.01	0.002	5e-10	0.3743	0.009	0.0118	0.4438	TRUE	0.3697	0.0032	0.0094	0.7324	TRUE	0.3583	-0.0132	0.0038	0.0005134	TRUE
rs4739697	A	0	0.34	0.02	0.002	3.7e-18	0.331	-0.0091	0.0119	0.4454	TRUE	0.324	-0.0094	0.0096	0.3273	TRUE	0.325	0.0004	0.004	0.9203	TRUE
rs4743930	C	0	0.75	-0.03	0.002	3.8e-35	0.746	-0.0095	0.0128	0.4592	TRUE	0.7404	0.0259	0.0102	0.01102	TRUE	0.675	-0.0128	0.0042	0.002307	TRUE
rs4782351	A	0	0.39	0.01	0.002	4e-13	0.3815	-0.0023	0.0115	0.8407	TRUE	0.3961	-0.002	0.0091	0.8256	TRUE
rs4806862	G	0	0.67	-0.02	0.002	2.3e-22	0.6569	0.0083	0.012	0.4894	TRUE	0.652	-0.0026	0.0096	0.7825	TRUE	0.6917	0.0047	0.0041	0.2517	TRUE
rs4821797	T	0	0.67	0.02	0.002	6.8e-24	0.6617	0.0225	0.0119	0.05923	TRUE	0.6538	-0.0069	0.0094	0.4647	TRUE	0.6667	0.0012	0.004	0.7642	TRUE
rs482339	C	0	0.69	0.07	0.002	0	0.6887	-0.0029	0.0121	0.8111	TRUE	0.6768	-0.0034	0.0096	0.7198	TRUE	0.6583	-0.0019	0.0041	0.6431	TRUE
rs4849701	T	0	0.48	0.02	0.002	3.9e-17	0.4683	0.0069	0.0112	0.5402	TRUE	0.4813	-0.0004	0.009	0.9638	TRUE	0.45	-0.0043	0.0038	0.2578	TRUE
rs4876858	G	0	0.21	0.02	0.002	4.4e-19	0.2049	0.0113	0.0146	0.4383	TRUE	0.2187	-0.0068	0.0118	0.5639	TRUE	0.125	-0.0053	0.0047	0.2595	TRUE
rs4878008	C	0	0.61	0.01	0.002	8.8e-10	0.6075	0.0083	0.0115	0.4722	TRUE	0.6215	-0.0016	0.0092	0.859	TRUE	0.6083	-0.0001	0.0038	0.979	TRUE
rs4964511	T	0	0.49	0.01	0.002	4.5e-10	0.5039	-0.0175	0.0113	0.1206	TRUE	0.4858	-0.0042	0.0089	0.6399	TRUE	NA	0.0185	0.0068	0.006517	FALSE
rs4979905	C	0	0.82	0.03	0.002	5.6e-24	0.8194	-0.0353	0.0148	0.01681	TRUE	0.7979	-0.0274	0.0115	0.01659	TRUE	0.7917	-0.0078	0.0048	0.1042	TRUE
rs55787537	T	0	0.83	0.03	0.002	1e-19	0.8328	-0.0151	0.0161	0.3458	TRUE	0.8321	0.0175	0.0134	0.189	TRUE
rs56225285	A	0	0.7	-0.02	0.002	1.7e-17	0.681	0.0022	0.0139	0.8758	TRUE	0.688	0.0143	0.0128	0.2671	TRUE
rs56240884	C	0	0.71	-0.02	0.002	5.5e-23	0.7157	-0.0268	0.0135	0.04727	TRUE	0.7111	-0.0063	0.0106	0.5554	TRUE	0.6333	-0.0137	0.0041	0.0008334	TRUE
rs56320441	T	0	0.91	-0.02	0.003	5.2e-12	0.9137	-0.0418	0.0201	0.03776	TRUE	0.9129	0.0115	0.016	0.4719	TRUE
rs56682471	A	1	0.79	-0.03	0.002	7.2e-30	0.781	-0.0199	0.0134	0.1384	TRUE	0.7807	-0.0177	0.0107	0.09698	TRUE	0.8417	0.007	0.0046	0.1281	TRUE
rs56940811	C	0	0.93	-0.03	0.004	1.1e-08	0.9315	-0.0154	0.0247	0.534	TRUE	0.9017	-0.0047	0.0184	0.8	TRUE
rs57043009	C	0	0.85	-0.05	0.003	0	0.844	-0.0031	0.0154	0.8398	TRUE	0.8429	-0.0008	0.0122	0.9492	TRUE	0.8583	0.0008	0.0051	0.8754	TRUE
rs571356	G	0	0.68	0.02	0.002	1.4e-12	0.691	-0.0358	0.0121	0.003121	TRUE	0.6879	-0.0239	0.0096	0.01326	TRUE	0.6667	0.0005	0.0041	0.9029	TRUE
rs5735	T	0	0.69	0.02	0.002	8.1e-16	0.6795	-0.0063	0.0121	0.6047	TRUE	0.6807	-0.0058	0.0096	0.5489	TRUE	0.7167	0.0006	0.0041	0.8837	TRUE
rs5754387	G	0	0.8	0.02	0.002	1.2e-09	0.7879	-0.0038	0.0138	0.7819	TRUE	0.7809	-0.0094	0.0109	0.3892	TRUE	0.8583	-0.0152	0.0046	0.000952	TRUE
rs5770908	G	0	0.67	0.02	0.002	7.1e-19	0.6637	0.0159	0.012	0.1846	TRUE	0.6624	-0.0021	0.0096	0.8232	TRUE	0.6833	0.0039	0.0042	0.3531	TRUE
rs603424	G	0	0.83	0.03	0.002	4.8e-27	0.8422	-0.0054	0.0161	0.7383	TRUE	0.8256	0.0015	0.013	0.9072	TRUE	0.8	0.0015	0.0043	0.7325	TRUE
rs6086143	A	0	0.56	0	0.002	0.35	0.5781	0.0145	0.0113	0.1965	FALSE	0.5675	-0.0062	0.009	0.4909	FALSE	0.6167	-0.0025	0.0037	0.4992	TRUE
rs60891864	C	0	0.6	-0.03	0.002	0	0.5842	0.0308	0.0115	0.00722	TRUE	0.587	0.0039	0.0091	0.6643	TRUE	0.5667	-0.0053	0.0038	0.1631	TRUE
rs6117294	T	0	0.6	0.02	0.002	2.6e-13	0.5958	-0.0255	0.0115	0.02666	TRUE	0.5948	-0.011	0.0091	0.2245	TRUE	0.6083	0.0022	0.0038	0.5626	TRUE
rs6120804	C	0	0.82	-0.03	0.002	1.3e-22	0.8144	-0.0119	0.0144	0.4091	TRUE	0.8109	0.003	0.0114	0.7949	TRUE	0.8	-0.0059	0.0047	0.2094	TRUE
rs6129493	A	0	0.72	0.01	0.002	5.3e-09	0.7308	-0.0125	0.0127	0.3256	TRUE	0.7353	0.012	0.0102	0.2382	TRUE	0.75	0.0045	0.0042	0.284	TRUE
rs61733768	G	0	0.97	0.08	0.006	7.7e-36	0.9631	0.0267	0.0303	0.3775	TRUE	0.9649	-0.0039	0.025	0.8761	TRUE	0.975	-0.0018	0.0079	0.8202	TRUE
rs61780429	T	0	0.78	0.02	0.002	2.4e-13	0.7877	-0.0205	0.0137	0.1349	TRUE	0.7896	-0.0315	0.0111	0.004459	TRUE	0.7963	-0.004	0.0046	0.3845	TRUE
rs6185	C	0	0.75	0.02	0.002	5.5e-16	0.7276	-0.0266	0.0133	0.04487	TRUE	0.7253	0.0122	0.011	0.268	TRUE	0.775	-0.0002	0.0044	0.9637	TRUE
rs61998565	G	0	0.85	0.02	0.003	1.4e-07	0.8492	-0.0084	0.0184	0.65	TRUE	0.8467	0.0053	0.0172	0.7595	TRUE	0.8583	0.0005	0.0058	0.9313	TRUE
rs62007684	T	0	0.66	0.04	0.002	0	0.6452	0.0287	0.0117	0.01404	TRUE	0.6432	0.0179	0.0093	0.05482	TRUE	0.625	0.0144	0.004	0.0003182	TRUE
rs62182131	G	0	0.92	0.03	0.003	6.4e-13	0.9135	-0.0358	0.0205	0.08126	TRUE	0.9178	-0.0021	0.0169	0.8991	TRUE	0.8917	0.0099	0.007	0.1573	TRUE
rs62271373	T	0	0.94	-0.03	0.004	1.5e-12	0.9551	-0.0189	0.0279	0.4978	TRUE	0.9547	0.0227	0.0223	0.3099	TRUE
rs62302300	C	0	0.84	0.02	0.003	1.5e-14	0.8505	0.0079	0.0157	0.6146	TRUE	0.8465	0.0204	0.0125	0.1012	TRUE	0.8083	-0.0079	0.0053	0.1361	TRUE
rs62321667	G	0	0.88	0.02	0.003	3.8e-13	0.8956	-0.0069	0.0184	0.7087	TRUE	0.8905	0.001	0.0144	0.9467	TRUE
rs62453057	A	0	0.82	-0.02	0.002	1.2e-16	0.8075	0.0047	0.0146	0.7501	TRUE	0.8192	0.0123	0.012	0.3055	TRUE	0.7833	-0.0004	0.0049	0.9349	TRUE
rs630539	C	0	0.05	-0.03	0.004	3.3e-09	0.0566	-0.0018	0.0248	0.9409	TRUE	0.0554	-0.0064	0.02	0.7505	TRUE	0.0333	-0.0008	0.0086	0.9259	TRUE
rs6471752	C	0	0.85	0.02	0.003	5.2e-14	0.8372	-0.0177	0.015	0.2397	TRUE	0.8334	0.0244	0.0119	0.04092	TRUE	0.7833	-0.0036	0.0051	0.4803	TRUE
rs6485702	T	1	0.34	0.03	0.002	0	0.3432	-0.0008	0.0119	0.9487	TRUE	0.3444	0.0021	0.0095	0.8221	TRUE	0.225	-0.0024	0.0033	0.4721	TRUE
rs6542920	A	0	0.35	-0.01	0.002	6.6e-10	0.3533	-0.0268	0.0118	0.02333	TRUE	0.3563	-0.0151	0.0093	0.1058	TRUE	0.3	-0.0027	0.004	0.4997	TRUE
rs6546334	C	0	0.66	0.02	0.002	1.4e-16	0.6385	-0.0187	0.0116	0.1073	TRUE	0.6396	-0.0243	0.0092	0.008562	TRUE	0.6833	0.0007	0.004	0.8611	TRUE
rs6564890	C	0	0.46	0.02	0.002	6.8e-28	0.4706	0.0104	0.0112	0.3563	TRUE	0.4778	0.0104	0.0089	0.2463	TRUE	0.4417	-0.0018	0.0031	0.5532	TRUE
rs660240	T	0	0.22	0.01	0.002	4.1e-09	0.2162	0.0389	0.0134	0.003822	TRUE	0.2132	0.0077	0.0108	0.48	TRUE	0.2845	0.0063	0.0038	0.0916	TRUE
rs6664489	G	0	0.22	-0.01	0.002	1.3e-08	0.2369	0.0152	0.0132	0.2513	TRUE	0.2326	0.0102	0.0107	0.3412	TRUE	0.2167	0.0033	0.0044	0.4533	TRUE
rs6716216	A	0	0.88	-0.03	0.003	1.2e-25	0.874	-0.0169	0.0171	0.3206	TRUE	0.8751	-0.0289	0.0138	0.03618	TRUE
rs6722557	G	0	0.75	-0.02	0.002	4.6e-14	0.7318	-0.0314	0.0126	0.0129	TRUE	0.7355	-0.0051	0.0102	0.6127	TRUE	0.7083	0.0026	0.0043	0.5454	TRUE
rs6761320	C	0	0.57	-0.01	0.002	1.2e-06	0.583	-0.0087	0.0116	0.4552	TRUE	0.5733	-0.0316	0.0092	0.000585	FALSE	0.5167	-0.0032	0.0038	0.3997	TRUE
rs6769511	T	0	0.69	-0.01	0.002	3.3e-08	0.6938	-0.0177	0.0121	0.1426	TRUE	0.6915	-0.0037	0.0096	0.6984	TRUE	0.7083	0.0099	0.0033	0.002612	TRUE
rs6782178	C	0	0.58	-0.01	0.002	1e-14	0.6063	0.0022	0.0116	0.8485	TRUE	0.6054	0.0039	0.0093	0.6726	TRUE
rs6794670	C	0	0.8	0.01	0.002	8.4e-11	0.781	0.0023	0.014	0.8679	TRUE	0.7707	-0.0196	0.0114	0.08585	TRUE	0.7917	0.0037	0.0047	0.4311	TRUE
rs6839437	T	0	0.16	-0.03	0.002	9e-36	0.1694	-0.0188	0.015	0.2111	TRUE	0.1766	-0.0001	0.012	0.9933	TRUE
rs6861681	G	0	0.7	-0.01	0.002	3.7e-08	0.6813	-0.0079	0.0121	0.5152	TRUE	0.6898	0.0072	0.0097	0.4561	TRUE	0.7083	0.0112	0.0034	0.0009486	TRUE
rs6864688	C	0	0.47	0.01	0.002	2.7e-13	0.484	0.0139	0.0112	0.216	TRUE	0.4776	0.0122	0.009	0.1724	TRUE	0.475	0.0045	0.0037	0.2239	TRUE
rs687914	G	0	0.75	0.02	0.002	7.5e-20	0.7694	0.0137	0.015	0.3614	TRUE	0.7726	0.0459	0.0132	0.0005295	TRUE
rs6882422	G	0	0.88	0.03	0.003	1.9e-19	0.8953	0.0165	0.0183	0.3693	TRUE	0.897	0.014	0.0148	0.3454	TRUE	0.9167	0.0119	0.0062	0.05494	TRUE
rs6885822	G	0	0.84	0.02	0.003	2.9e-20	0.8645	-0.0122	0.0166	0.4622	TRUE	0.8623	-0.0074	0.0131	0.5718	TRUE	0.8	0.0052	0.0053	0.3265	TRUE
rs6901631	T	0	0.87	-0.01	0.003	3.7e-08	0.8724	-0.0237	0.0169	0.1619	TRUE	0.869	0.0027	0.0133	0.8393	TRUE	0.8583	-0.0006	0.0058	0.9176	TRUE
rs6903443	A	0	0.46	0.05	0.002	0	0.43	0.0249	0.0113	0.02709	TRUE	0.4366	0.0117	0.009	0.1909	TRUE	0.45	-0.001	0.0038	0.7924	TRUE
rs6931664	A	0	0.4	-0.07	0.002	0	0.3901	-0.0045	0.0114	0.6943	TRUE	0.4044	-0.0136	0.0091	0.1343	TRUE	0.4333	0.0064	0.0038	0.09214	TRUE
rs6938070	T	0	0.3	0.02	0.002	1.7e-24	0.2947	0.0243	0.0122	0.04566	TRUE	0.2911	-0.0005	0.0098	0.961	TRUE	0.2417	-0.0009	0.0042	0.8303	TRUE
rs6965122	A	0	0.67	0.05	0.002	0	0.6759	0.0267	0.012	0.02578	TRUE	0.6732	-0.0108	0.0095	0.2587	TRUE	0.725	0.0068	0.0041	0.09721	TRUE
rs6985616	A	0	0.56	-0.01	0.002	8.7e-08	0.5523	0.0052	0.0113	0.6449	TRUE	0.5482	-0.0097	0.009	0.2841	TRUE	0.6	-0.002	0.0038	0.5987	TRUE
rs7000279	C	0	0.73	-0.01	0.002	7.7e-09	0.7307	-0.0072	0.0127	0.5695	TRUE	0.7344	-0.0107	0.0102	0.2938	TRUE
rs7014448	T	0	0.32	0.03	0.002	7e-28	0.3185	0.0003	0.012	0.9804	TRUE	0.3197	0.0127	0.0097	0.1893	TRUE	0.325	-0.0022	0.0041	0.5916	TRUE
rs7017252	C	0	0.62	-0.02	0.002	6.4e-16	0.6274	-0.012	0.0116	0.2999	TRUE	0.6199	-0.0065	0.0093	0.4829	TRUE	0.625	0.0003	0.0038	0.9371	TRUE
rs7040344	C	0	0.65	0.03	0.002	0	0.6577	0.0288	0.0119	0.01505	TRUE	0.6519	0.0041	0.0094	0.661	TRUE	0.6667	-0.0004	0.0032	0.9082	TRUE
rs7102	T	0	0.63	0.02	0.002	3.5e-20	0.6254	-0.0005	0.0116	0.9635	TRUE	0.6254	-0.0003	0.0092	0.9776	TRUE	0.6917	0.0008	0.0033	0.8033	TRUE
rs7121378	T	0	0.12	-0.02	0.003	7.5e-11	0.114	-0.0245	0.0178	0.1697	TRUE	0.1188	-0.0106	0.0141	0.4507	TRUE	0.1833	0.0027	0.0058	0.6416	TRUE
rs7121746	A	0	0.41	0.06	0.002	0	0.3809	-0.0025	0.0115	0.8246	TRUE	0.3943	0.0032	0.0091	0.7222	TRUE	0.3833	0.0048	0.0038	0.2065	TRUE
rs7135535	G	0	0.55	0.01	0.002	1.2e-10	0.5457	-0.0032	0.0112	0.7741	TRUE	0.5569	0.0043	0.009	0.6324	TRUE
rs71390846	G	1	0.81	0.04	0.002	0	0.8131	-0.0143	0.0143	0.3193	TRUE	0.8134	0.0002	0.0115	0.989	TRUE
rs71420186	G	0	0.93	0.03	0.004	3.4e-10	0.9228	-0.0068	0.0215	0.7508	TRUE	0.9249	-0.0094	0.0176	0.5917	TRUE
rs7167692	T	0	0.95	0.05	0.004	3.4e-25	0.9495	-0.0223	0.0257	0.3855	TRUE	0.9494	0.0026	0.0207	0.8986	TRUE	0.9417	-0.0039	0.0088	0.6576	TRUE
rs7170637	G	0	0.84	0.02	0.003	2.8e-10	0.8413	-0.0279	0.0167	0.09432	TRUE	0.8392	0.0119	0.0136	0.3823	TRUE	0.85	0.0096	0.0075	0.2005	TRUE
rs7175531	T	1	0.35	-0.03	0.002	0	0.338	0.0093	0.0118	0.4337	TRUE	0.3418	0.0331	0.0094	0.0004133	TRUE	0.2833	0.0005	0.0042	0.9052	TRUE
rs7198843	T	0	0.43	-0.02	0.002	6.1e-11	0.4272	-0.0182	0.0118	0.1221	TRUE	0.4332	-0.015	0.0091	0.09982	TRUE	0.3917	-0.0034	0.0041	0.407	TRUE
rs7209460	C	1	0.3	-0.05	0.002	0	0.305	-0.0319	0.0121	0.008632	TRUE	0.3138	-0.0372	0.0096	0.000115	TRUE	0.3833	-0.0072	0.0041	0.07907	TRUE
rs722526	A	0	0.49	-0.01	0.002	4.1e-05	0.4725	-0.0183	0.0112	0.1041	TRUE	0.482	0.011	0.0089	0.218	TRUE	0.4333	0.0002	0.0037	0.9569	TRUE
rs7236090	T	0	0.44	-0.01	0.002	1.6e-07	0.4792	0.0037	0.0121	0.7583	TRUE	0.4751	0.0021	0.0099	0.8351	TRUE	0.55	0.0023	0.0044	0.6012	TRUE
rs7237942	A	0	0.21	0.02	0.002	3.2e-12	0.2098	-0.0425	0.0137	0.00194	TRUE	0.207	-0.0307	0.011	0.005063	TRUE	0.2583	0.0069	0.0038	0.07177	TRUE
rs72656010	T	0	0.87	-0.02	0.003	6.3e-10	0.8689	0.0192	0.0167	0.2509	TRUE	0.8639	0.0324	0.0132	0.01392	TRUE
rs72692842	C	0	0.91	0.03	0.003	4.9e-13	0.9082	-0.0428	0.0198	0.03064	TRUE	0.9095	-0.0265	0.0168	0.1145	TRUE	0.8833	-0.0114	0.0068	0.09365	TRUE
rs7274697	G	0	0.92	-0.02	0.003	8.2e-08	0.9132	-0.024	0.0199	0.2277	TRUE	0.9154	-0.0164	0.0161	0.3095	TRUE	0.8917	0.0033	0.007	0.6373	TRUE
rs72805220	C	0	0.93	0.06	0.004	0	0.9398	-0.0108	0.0242	0.6552	TRUE	0.9389	-0.0012	0.0193	0.9504	TRUE
rs72813180	C	0	0.85	0.02	0.003	8.2e-09	0.861	0.0058	0.0164	0.724	TRUE	0.8442	0.008	0.0128	0.5328	TRUE
rs72868839	A	0	0.93	-0.05	0.004	8.1e-37	0.919	0.0593	0.0226	0.008734	TRUE	0.9254	-0.0083	0.0189	0.6588	TRUE	0.8833	0.0038	0.0074	0.6076	TRUE
rs72945685	C	0	0.89	-0.02	0.003	2e-12	0.8941	-0.0104	0.0183	0.5714	TRUE	0.8918	0.0026	0.0144	0.8554	TRUE	0.8917	-0.0047	0.0062	0.4484	TRUE
rs7301013	A	0	0.85	-0.02	0.003	1.3e-18	0.8403	-0.001	0.0153	0.9463	TRUE	0.8392	-0.0125	0.0121	0.3009	TRUE	0.8917	-0.0044	0.0053	0.4064	TRUE
rs73029263	A	0	0.87	0.03	0.003	1.8e-26	0.8636	-0.0505	0.0163	0.001981	TRUE	0.8667	-0.0237	0.0132	0.07201	TRUE
rs73066226	T	0	0.84	-0.01	0.003	5.3e-08	0.8316	0.0289	0.0152	0.05647	TRUE	0.8344	-0.001	0.0121	0.9338	TRUE
rs73156468	G	0	0.86	0.02	0.003	1.7e-08	0.8512	-0.0365	0.0157	0.02013	TRUE	0.8548	-0.0088	0.0128	0.49	TRUE	0.8833	0.0042	0.0054	0.4367	TRUE
rs73238169	G	0	0.87	0.02	0.003	2.1e-10	0.8687	0.0052	0.0165	0.7525	TRUE	0.8678	0.0161	0.0132	0.2202	TRUE	0.9083	-0.0092	0.0056	0.1004	TRUE
rs73479996	G	0	0.93	0.02	0.004	9.7e-10	0.9237	0.0046	0.0224	0.8365	TRUE	0.9229	0.0374	0.0176	0.03345	TRUE
rs737534	A	0	0.81	0.02	0.002	2.4e-07	0.8166	0.022	0.0148	0.1377	TRUE	0.8141	0.017	0.0116	0.1422	TRUE	0.7667	0.0001	0.0049	0.9837	TRUE
rs74119759	C	0	0.84	0.03	0.003	1.7e-26	0.8333	0.0127	0.0152	0.4035	TRUE	0.8346	0.0159	0.0121	0.1899	TRUE	0.875	0.0024	0.0054	0.6567	TRUE
rs747091	T	0	0.44	-0.01	0.002	7.3e-11	0.4504	0.0008	0.0112	0.9412	TRUE	0.4412	-0.0158	0.009	0.07918	TRUE	0.4167	-0.0119	0.0037	0.001299	TRUE
rs7484147	T	0	0.36	0.05	0.002	0	0.3974	0.0174	0.0115	0.1287	TRUE	0.3901	0.0107	0.0091	0.2412	TRUE	0.3667	-0.0086	0.0038	0.02363	TRUE
rs7488974	G	0	0.6	-0.05	0.002	0	0.5932	-0.0234	0.0114	0.03924	TRUE	0.5932	-0.0035	0.0091	0.6963	TRUE	0.6083	0.0058	0.0031	0.06569	TRUE
rs74910854	A	0	0.93	0.02	0.004	2.1e-11	0.937	0.0334	0.0273	0.2216	TRUE	0.9365	0.0087	0.0236	0.7116	TRUE
rs7504492	T	0	0.62	-0.01	0.002	4.6e-10	0.6157	-0.017	0.0117	0.1466	TRUE	0.623	0.0157	0.0093	0.09342	TRUE	0.6083	-0.0012	0.004	0.7642	TRUE
rs7516171	C	0	0.82	-0.03	0.002	1.1e-21	0.8069	-0.0131	0.0142	0.3561	TRUE	0.808	0.0066	0.0114	0.5647	TRUE
rs751979	C	0	0.65	-0.02	0.002	8.1e-25	0.6481	-0.0043	0.0119	0.7169	TRUE	0.6413	-0.0153	0.0094	0.1037	TRUE	0.6417	-0.0007	0.0042	0.8676	TRUE
rs75230517	G	0	0.95	0.1	0.004	0	0.9462	0.0351	0.0251	0.1623	TRUE	0.945	-0.0004	0.0198	0.9829	TRUE	0.9417	-0.0075	0.0083	0.3662	TRUE
rs7527300	C	0	0.59	0.03	0.002	3.4e-30	0.5769	-0.0164	0.0113	0.1479	TRUE	0.5894	0	0.0091	0.9995	TRUE	0.625	-0.0006	0.0038	0.8745	TRUE
rs7546500	T	0	0.67	-0.02	0.002	2.5e-12	0.6766	0.0227	0.0131	0.08368	TRUE	0.6796	0.0029	0.0103	0.7793	TRUE	0.681	-0.0029	0.0047	0.5372	TRUE
rs75660521	C	0	0.94	0.02	0.004	4.4e-06	0.931	-0.0268	0.0231	0.247	TRUE	0.926	0.0057	0.0184	0.7587	TRUE	0.925	0.0038	0.0084	0.651	TRUE
rs7679094	C	0	0.59	0.01	0.002	4e-09	0.609	0.0036	0.0119	0.7633	TRUE	0.5995	-0.0015	0.0098	0.8797	TRUE	0.6417	0.0003	0.0038	0.9371	TRUE
rs76833657	G	0	0.92	0.04	0.003	1.7e-24	0.9295	-0.0002	0.0219	0.9929	TRUE	0.905	0.0041	0.0169	0.8084	TRUE	0.9083	-0.0185	0.0075	0.01364	TRUE
rs7694707	A	0	0.38	0.01	0.002	3e-08	0.3649	0.0066	0.0117	0.5705	TRUE	0.3617	-0.0127	0.0093	0.1739	TRUE
rs76983463	T	0	0.96	-0.04	0.005	3.7e-15	0.9696	-0.0361	0.0342	0.2907	TRUE	0.9686	-0.0025	0.027	0.926	TRUE
rs7703751	A	0	0.74	0.02	0.002	2e-26	0.7597	-0.0129	0.0131	0.3251	TRUE	0.7582	-0.0272	0.0105	0.009517	TRUE	0.7083	-0.0049	0.0043	0.2545	TRUE
rs77392239	T	0	0.92	-0.04	0.003	1.8e-21	0.9278	-0.0287	0.0237	0.225	TRUE	0.9193	0.0164	0.0197	0.4031	TRUE	0.9083	0.0086	0.0059	0.1436	TRUE
rs77431781	A	0	0.92	0.03	0.004	2e-12	0.9353	0.017	0.0235	0.4678	TRUE	0.9353	0.0074	0.0188	0.6944	TRUE
rs77718124	A	1	0.94	-0.05	0.004	1.4e-26	0.9491	-0.0132	0.0299	0.6582	TRUE	0.9505	-0.012	0.0265	0.6511	TRUE
rs78015143	G	0	0.9	-0.03	0.003	1.4e-16	0.91	0.0077	0.0199	0.6999	TRUE	0.9105	-0.0185	0.0161	0.2504	TRUE
rs7814941	A	0	0.8	-0.02	0.002	1.3e-13	0.8047	0.071	0.0142	5.9e-07	FALSE	0.7873	0.0188	0.0112	0.09234	TRUE	0.8	-0.0061	0.0046	0.1848	TRUE
rs78150433	G	0	0.97	-0.04	0.006	4.6e-12	0.9741	-0.0559	0.0441	0.2049	TRUE	0.9774	0.0135	0.0386	0.7269	TRUE
rs7820881	G	0	0.62	-0.01	0.002	1.5e-07	0.6309	-0.0394	0.0117	0.000761	FALSE	0.637	-0.024	0.0094	0.01023	TRUE	0.55	0.0019	0.0038	0.6171	TRUE
rs78432519	C	0	0.89	0.04	0.003	2.3e-31	0.8843	0.0296	0.0175	0.09001	TRUE	0.8824	0.0167	0.0139	0.2294	TRUE
rs785836	C	0	0.65	-0.01	0.002	2.7e-10	0.6492	0.0244	0.0127	0.05457	TRUE	0.6479	0.01	0.01	0.3212	TRUE	0.7	-0.0031	0.004	0.4383	TRUE
rs7866211	T	1	0.7	0.02	0.002	3.6e-28	0.6864	0.0023	0.0121	0.8458	TRUE	0.6837	0.0128	0.0097	0.1843	TRUE	0.725	-0.0037	0.0041	0.3668	TRUE
rs78817479	C	0	0.91	-0.03	0.003	2.4e-11	0.9127	-0.0045	0.0199	0.8228	TRUE	0.9173	0.028	0.0165	0.08942	TRUE
rs79016257	G	0	0.96	-0.04	0.005	2.1e-14	0.9522	0.0064	0.0271	0.8125	TRUE	0.9534	-0.0232	0.022	0.2931	TRUE
rs7937689	C	0	0.78	0.02	0.002	1.5e-22	0.7859	0.0139	0.0137	0.31	TRUE	0.7873	0.0101	0.0109	0.3551	TRUE	0.8167	-0.0047	0.0047	0.3173	TRUE
rs7953929	C	0	0.8	0.02	0.002	2.1e-12	0.7906	0.0339	0.0138	0.01387	TRUE	0.7933	0.0329	0.0111	0.00319	TRUE	0.8167	-0.0023	0.0046	0.6171	TRUE
rs7959604	C	0	0.93	0.06	0.004	0	0.9243	-0.0057	0.0227	0.8015	TRUE	0.9149	-0.0099	0.0179	0.5786	TRUE
rs79719017	T	0	0.7	-0.02	0.002	8e-20	0.7213	-0.0207	0.0125	0.09844	TRUE	0.7259	-0.0055	0.01	0.5837	TRUE	0.6833	0.0077	0.0042	0.06675	TRUE
rs79730878	T	0	0.77	0.02	0.002	3.9e-22	0.796	-0.0081	0.0142	0.5679	TRUE	0.7904	0.0144	0.0114	0.2051	TRUE	0.8	-0.0038	0.0047	0.4188	TRUE
rs798545	C	0	0.7	-0.01	0.002	7.2e-07	0.7126	-0.0073	0.0123	0.5536	TRUE	0.712	0.0284	0.0098	0.003723	TRUE	0.7167	0.0012	0.0041	0.7698	TRUE
rs8002850	G	0	0.66	0.03	0.002	1e-38	0.6826	0.0204	0.013	0.1168	TRUE	0.6774	-0.0066	0.0102	0.5148	TRUE
rs80222069	C	0	0.89	0.02	0.003	2.3e-10	0.8948	-0.0616	0.0184	0.0007968	FALSE	0.8968	-0.0393	0.0148	0.007916	TRUE	0.9167	0.0072	0.0062	0.2455	TRUE
rs8070737	G	0	0.82	-0.01	0.002	4.4e-09	0.8291	-0.001	0.0148	0.9482	TRUE	0.8253	-0.0056	0.0117	0.6324	TRUE	0.8917	-0.0005	0.0051	0.9219	TRUE
rs8095921	G	0	0.78	-0.02	0.002	1.1e-09	0.7803	-0.0026	0.0136	0.8457	TRUE	0.7837	0.0054	0.0109	0.6207	TRUE	0.7833	-0.0008	0.0046	0.8619	TRUE
rs8121146	C	0	0.46	0.01	0.002	3.8e-08	0.4887	-0.0002	0.0113	0.9889	TRUE	0.4853	0.0047	0.0092	0.6056	TRUE
rs825453	A	0	0.39	0.02	0.002	1.6e-14	0.3846	-0.0025	0.0113	0.8252	TRUE	0.3967	0.0214	0.009	0.01777	TRUE	0.45	0.0118	0.0038	0.001901	TRUE
rs833823	A	0	0.03	0.04	0.006	8.2e-08	0.0241	-0.0039	0.0388	0.9196	TRUE	0.0265	0.0181	0.0293	0.5375	TRUE	0.0333	-0.0074	0.0128	0.5632	TRUE
rs868127	C	0	0.71	0.02	0.002	9.1e-13	0.7214	-0.0083	0.0149	0.5768	TRUE	0.7211	-0.0056	0.0139	0.6855	TRUE	0.6917	0.0096	0.0057	0.09214	TRUE
rs884205	A	1	0.25	-0.03	0.002	3e-26	0.2635	0.0081	0.0127	0.5202	TRUE	0.2589	0.0058	0.0102	0.5679	TRUE	0.3	-0.0034	0.0043	0.4291	TRUE
rs890074	G	0	0.52	-0.01	0.002	7.9e-09	0.4917	-0.0366	0.0112	0.001068	FALSE	0.486	-0.0035	0.0089	0.6917	TRUE	0.5417	-0.0088	0.0037	0.01739	TRUE
rs899631	G	0	0.61	-0.02	0.002	2.7e-19	0.598	-0.0066	0.0124	0.5952	TRUE	0.5972	0.0085	0.0097	0.3848	TRUE	0.6	0.0014	0.0038	0.7126	TRUE
rs901865	T	0	0.17	0.03	0.002	8.4e-22	0.165	0.0147	0.0151	0.331	TRUE	0.1642	-0.0261	0.0121	0.03065	TRUE	0.175	0.0001	0.0049	0.9837	TRUE
rs9290351	G	0	0.88	-0.02	0.003	5.9e-15	0.8607	-0.0166	0.0162	0.3036	TRUE	0.8505	-0.0057	0.0129	0.6558	TRUE	0.85	0	0.0058	1	TRUE
rs9296151	G	0	0.97	0.04	0.005	4.4e-13	0.9653	0.0129	0.0316	0.6832	TRUE	0.9623	-0.024	0.0241	0.3193	TRUE
rs9364386	T	0	0.82	0.03	0.002	2.3e-26	0.8361	0.0025	0.0153	0.87	TRUE	0.8311	0.011	0.012	0.3592	TRUE	0.7167	0.0094	0.0051	0.06531	TRUE
rs9378485	T	0	0.62	0.01	0.002	1.5e-11	0.6124	-0.0044	0.0114	0.7027	TRUE	0.6039	-0.0147	0.0091	0.1062	TRUE	0.6167	-0.0027	0.0038	0.4774	TRUE
rs939666	C	1	0.8	-0.07	0.002	0	0.8034	-0.0136	0.0139	0.3289	TRUE	0.8007	-0.0198	0.0111	0.0733	TRUE	0.7417	0.0023	0.0046	0.6171	TRUE
rs9447004	A	0	0.48	0.02	0.002	1e-30	0.503	-0.015	0.0112	0.1814	TRUE	0.5	-0.0044	0.0089	0.6181	TRUE	0.3917	0.0012	0.0037	0.7457	TRUE
rs945508	T	0	0.47	-0.01	0.002	1.8e-08	0.4796	-0.0164	0.0112	0.1405	TRUE	0.4687	-0.0148	0.0089	0.09836	TRUE	0.5	-0.0008	0.0038	0.8333	TRUE
rs9466056	A	1	0.38	-0.01	0.002	2.8e-11	0.3634	-0.0137	0.0116	0.2398	TRUE	0.3705	-0.0109	0.0092	0.2348	TRUE	0.45	0.0034	0.0038	0.3709	TRUE
rs947091	G	0	0.52	-0.04	0.002	0	0.5495	0.0039	0.0113	0.7301	TRUE	0.5461	0.012	0.009	0.1855	TRUE	0.55	0.0034	0.0038	0.3709	TRUE
rs9482770	T	0	0.55	-0.07	0.002	0	0.5481	0.0144	0.0112	0.1997	TRUE	0.5515	0.0023	0.0089	0.7992	TRUE	0.525	-0.0049	0.0038	0.1972	TRUE
rs9513510	G	0	0.3	0.04	0.002	0	0.324	0.005	0.0119	0.6749	TRUE	0.3206	-0.0102	0.0095	0.2809	TRUE	0.25	-0.0007	0.004	0.8611	TRUE
rs9521510	T	0	0.68	0.02	0.002	8.5e-22	0.6566	-0.0086	0.0116	0.4597	TRUE	0.6571	0.0053	0.0094	0.5737	TRUE	0.7083	0.0015	0.004	0.7077	TRUE
rs9530279	T	0	0.74	0.02	0.002	1.7e-15	0.7473	0.0048	0.0133	0.7178	TRUE	0.7432	0.0181	0.0109	0.09834	TRUE	0.775	-0.0044	0.0044	0.3173	TRUE
rs9532858	G	0	0.32	0.01	0.002	1.1e-13	0.3234	0.01	0.0119	0.4032	TRUE	0.3174	-0.0134	0.0095	0.1602	TRUE	0.325	-0.0013	0.0041	0.7512	TRUE
rs9594738	C	1	0.51	0.05	0.002	0	0.4829	0.0293	0.0112	0.008646	TRUE	0.5024	0.0362	0.0089	5.2e-05	TRUE	0.5667	0.0008	0.0037	0.8288	TRUE
rs960192	C	0	0.4	-0.02	0.002	9e-19	0.396	0.0178	0.0115	0.121	TRUE	0.4017	0.0082	0.0091	0.3693	TRUE	0.4083	-0.0038	0.0038	0.3173	TRUE
rs9606138	G	0	0.89	0.12	0.003	0	0.8887	0.047	0.019	0.01324	TRUE	0.8919	0.0368	0.0161	0.02224	TRUE	0.95	0.0024	0.0083	0.7725	TRUE
rs9873544	T	0	0.38	-0.01	0.002	7.1e-13	0.3784	-0.001	0.0115	0.9305	TRUE	0.3742	0.0095	0.0093	0.3047	TRUE	0.3167	-0.0032	0.0038	0.3997	TRUE
rs9896306	C	0	0.73	0.03	0.002	4.8e-27	0.7229	-0.0108	0.0128	0.3974	TRUE	0.7116	-0.0068	0.01	0.4972	TRUE	0.65	-0.0006	0.0042	0.8864	TRUE
rs9921222	C	1	0.53	0.03	0.002	2.8e-33	0.505	0.0191	0.0113	0.09108	TRUE	0.528	0.0106	0.009	0.2386	TRUE	0.525	0.0029	0.0038	0.4454	TRUE
rs9927137	A	0	0.52	0.01	0.002	5.5e-11	0.524	-0.0111	0.0115	0.3338	TRUE	0.5279	0.0144	0.0092	0.1175	TRUE
rs9952412	A	0	0.48	-0.02	0.002	6.5e-16	0.4886	-0.0124	0.0121	0.3068	TRUE	0.4791	-0.0054	0.0096	0.5756	TRUE
rs9974172	A	0	0.15	-0.02	0.003	3.4e-08	0.1341	0.0126	0.017	0.4585	TRUE	0.1327	-0.0122	0.0136	0.3691	TRUE	0.15	-0.0026	0.0056	0.6424	TRUE
rs9975345	T	0	0.46	0.01	0.002	5.7e-09	0.443	0.0091	0.0112	0.419	TRUE	0.4385	-0.0056	0.009	0.5326	TRUE

## Sheet: Supplementary Table 3
		Exposure= BMI				Outcome=eBMD					Outcome=hip OA					Outcome=knee OA
SNP	EA	EAF	Beta	SE	p	EAF	Beta	SE	p	passed steiger filtering	EAF	Beta	SE	p	passed steiger filtering	EAF	Beta	SE	p	passed steiger filtering
rs1000940	G	0.32	0.019	0.003	1.28e-08	0.301186	0.00661094	0.00201691	0.0015	FALSE	0.3019	0.009	0.0127	0.4801	TRUE	0.3013	0.0073	0.0101	0.4737	TRUE
rs10132280	C	0.682	0.023	0.003	1.14e-11	0.699893	-0.000145369	0.00203597	0.55	TRUE	0.6991	0.0177	0.0127	0.1655	TRUE	0.6995	0.0272	0.0102	0.00754	TRUE
rs1016287	T	0.287	0.023	0.003	2.25e-11	0.298569	-0.00272311	0.00200198	0.18	TRUE	0.2977	-0.0099	0.0128	0.4357	TRUE	0.2982	0.0187	0.0101	0.06536	TRUE
rs10182181	G	0.462	0.031	0.003	8.78e-24	0.487847	0.00369669	0.00183152	0.076	TRUE	0.4879	0.0163	0.0117	0.1624	TRUE	0.4868	-0.0221	0.0093	0.01732	TRUE
rs10938397	G	0.434	0.04	0.003	3.21e-38	0.434474	0.0082794	0.00186485	5.1e-05	TRUE	0.4732	0.0154	0.0118	0.1928	TRUE	0.4725	-0.006	0.0094	0.5244	TRUE
rs10968576	G	0.32	0.025	0.003	6.61e-14	0.324046	4.22736e-05	0.00197559	0.96	TRUE	0.4358	0.0063	0.0118	0.5945	TRUE	0.4352	0.0137	0.0094	0.1438	TRUE
rs11030104	A	0.792	0.041	0.004	5.56e-28	0.797303	-0.00966169	0.00228997	0.00072	TRUE	0.3227	0.0199	0.0124	0.1106	TRUE	0.3227	0.0096	0.0099	0.3333	TRUE
rs11057405	G	0.901	0.031	0.006	2.02e-08	0.893619	-0.000866144	0.00299561	0.85	TRUE	0.797	-0.0033	0.0145	0.8206	TRUE	0.7967	0.0079	0.0115	0.4922	TRUE
rs11165643	T	0.583	0.022	0.003	2.07e-12	0.592262	8.76996e-05	0.00186202	0.97	TRUE	0.894	0.0635	0.019	0.0008294	FALSE	0.8939	0.0229	0.0151	0.1295	TRUE
rs1167827	G	0.553	0.02	0.003	6.33e-10	0.564933	0.00344187	0.00183988	0.082	TRUE	0.5916	0.0045	0.0119	0.7027	TRUE	0.5917	0.0075	0.0094	0.4294	TRUE
rs11727676	T	0.91	0.036	0.006	2.55e-08	0.903666	-0.0179356	0.00312448	1.4e-07	FALSE	0.5646	-0.0044	0.0118	0.7063	TRUE	0.5656	0.0224	0.0094	0.01675	TRUE
rs12286929	G	0.523	0.022	0.003	1.31e-12	0.526291	-0.028739	0.00184443	1e-49	FALSE	0.9047	-0.0875	0.0198	9.689e-06	FALSE	0.9048	-0.0268	0.0158	0.08932	TRUE
rs12401738	A	0.352	0.021	0.003	1.15e-10	0.382572	-0.00289677	0.00188693	0.12	TRUE	0.5257	0.0054	0.0117	0.6441	TRUE	0.526	0.0072	0.0093	0.4401	TRUE
rs12429545	A	0.133	0.033	0.005	1.09e-12	0.129062	0.00793558	0.00278714	0.0016	FALSE	0.381	-0.0177	0.012	0.1412	TRUE	0.3817	0.0364	0.0096	0.0001388	TRUE
rs12940622	G	0.575	0.018	0.003	2.49e-09	0.559099	0.00327063	0.00185825	0.18	TRUE	0.1294	0.0039	0.0175	0.8248	TRUE	0.1291	0.0216	0.0139	0.1213	TRUE
rs13021737	G	0.828	0.06	0.004	1.11e-50	0.828893	0.0149848	0.0024266	3.6e-08	TRUE	0.5592	0.0249	0.0117	0.03367	TRUE	0.5594	0.0145	0.0093	0.1214	TRUE
rs13078960	G	0.196	0.03	0.004	1.74e-14	0.200725	0.00376786	0.0023113	0.31	TRUE	0.8293	0.0284	0.0155	0.06608	TRUE	0.829	0.0229	0.0123	0.06286	TRUE
rs13107325	T	0.072	0.048	0.007	1.83e-12	0.074542	-0.0161637	0.00351879	2.5e-05	FALSE	0.2017	0.022	0.0145	0.1303	TRUE	0.2013	0.0214	0.0116	0.06511	TRUE
rs13191362	A	0.879	0.028	0.005	7.34e-09	0.875014	0.0012852	0.00277383	0.48	TRUE	0.0753	0.0977	0.0221	9.531e-06	FALSE	0.0747	0.0742	0.0177	2.686e-05	TRUE
rs1516725	C	0.872	0.045	0.005	1.89e-22	0.86256	-0.00290747	0.00268481	0.38	TRUE	0.8749	-0.0058	0.0176	0.7409	TRUE	0.8753	0.0403	0.0141	0.00424	TRUE
rs1528435	T	0.631	0.018	0.003	1.2e-08	0.620802	0.00351028	0.00188695	0.052	TRUE	0.8624	0.0357	0.0169	0.03486	TRUE	0.8627	0.0475	0.0135	0.0004348	TRUE
rs1558902	A	0.415	0.082	0.003	7.51e-153	0.40194	0.019471	0.0018872	1.2e-19	TRUE	0.6205	-0.0026	0.012	0.8277	TRUE	0.6209	0.0218	0.0096	0.02289	TRUE
rs16851483	T	0.066	0.048	0.008	3.55e-10	0.066051	0.00969254	0.00371918	0.004	FALSE	0.4035	0.0565	0.0119	1.921e-06	TRUE	0.4031	0.0428	0.0095	6.122e-06	TRUE
rs16951275	T	0.784	0.031	0.004	1.91e-17	0.775182	0.000286792	0.00222003	0.98	TRUE	0.0658	0.0602	0.0235	0.01035	TRUE	0.0658	0.039	0.0187	0.03707	TRUE
rs17001654	G	0.153	0.031	0.005	7.76e-09	0.147552	-0.000529677	0.0026338	0.86	TRUE	0.7751	0.0094	0.0139	0.5003	TRUE	0.7753	0.0209	0.0111	0.05999	TRUE
rs17024393	C	0.04	0.066	0.009	7.03e-14	0.026019	0.0041903	0.00577096	0.73	TRUE	0.148	-0.0225	0.0166	0.1739	TRUE	0.1479	-0.0001	0.0132	0.9923	TRUE
rs17094222	C	0.211	0.025	0.004	5.94e-11	0.213207	0.00190206	0.00225828	0.95	TRUE	0.0265	-0.0114	0.0365	0.7549	TRUE	0.0263	0.0083	0.0292	0.7765	TRUE
rs17405819	T	0.7	0.022	0.003	2.07e-11	0.701701	0.00317297	0.00202588	0.29	TRUE	0.2128	0.0103	0.0143	0.4722	TRUE	0.2128	0.012	0.0114	0.2901	TRUE
rs17724992	A	0.746	0.019	0.004	3.42e-08	0.732597	0.000471927	0.00209978	0.67	TRUE	0.7022	-0.0189	0.0127	0.1383	TRUE	0.7021	0.0015	0.0101	0.8862	TRUE
rs1808579	C	0.534	0.017	0.003	4.17e-08	0.514921	-0.00570857	0.00186227	0.01	FALSE	0.7326	-0.0088	0.0132	0.5054	TRUE	0.7329	0.0178	0.0105	0.09006	TRUE
rs1928295	T	0.548	0.019	0.003	7.91e-10	0.570343	0.00140467	0.00187006	0.3	TRUE	0.5155	0.0263	0.0117	0.02442	TRUE	0.5154	0.0197	0.0093	0.0344	TRUE
rs2033529	G	0.293	0.019	0.003	1.39e-08	0.288484	0.00485928	0.0020263	0.006	FALSE	0.5692	0.0018	0.0118	0.88	TRUE	0.5702	0.0304	0.0094	0.001149	TRUE
rs2033732	C	0.747	0.019	0.004	4.89e-08	0.744146	0.000751882	0.00212327	0.41	TRUE	0.7456	0.008	0.0134	0.5518	TRUE	0.745	0.0015	0.0106	0.8895	TRUE
rs205262	G	0.273	0.022	0.004	1.75e-10	0.267306	0.000571772	0.00206598	0.79	TRUE	0.2677	0.018	0.0132	0.1712	TRUE	0.2684	0.0537	0.0105	2.884e-07	FALSE
rs2112347	T	0.629	0.026	0.003	6.19e-17	0.640478	0.00671754	0.0019286	0.00074	TRUE	0.6401	-0.0094	0.0122	0.4382	TRUE	0.6409	0.0165	0.0097	0.08755	TRUE
rs2121279	T	0.152	0.025	0.004	2.31e-08	0.125688	-0.00160439	0.00276727	0.43	TRUE	0.126	0.0214	0.0176	0.2243	TRUE	0.1257	-0.0024	0.014	0.8616	TRUE
rs2176598	T	0.251	0.02	0.004	2.97e-08	0.246118	-0.0025064	0.00213637	0.21	TRUE	0.2458	-0.0097	0.0135	0.4748	TRUE	0.2461	0.0151	0.0108	0.1613	TRUE
rs2207139	G	0.177	0.045	0.004	4.13e-29	0.169628	0.00018122	0.0024383	0.49	TRUE	0.169	0.0167	0.0155	0.282	TRUE	0.1691	0.0193	0.0124	0.1182	TRUE
rs2245368	C	0.18	0.032	0.006	3.19e-08	0.167055	0.00836689	0.00244127	0.0018	FALSE	0.1675	0.0363	0.0156	0.01968	TRUE	0.1676	0.0397	0.0124	0.001371	TRUE
rs2287019	C	0.804	0.036	0.004	4.59e-18	0.818218	0.00584458	0.002418	0.0039	TRUE	0.8175	0.0262	0.0151	0.08342	TRUE	0.8176	0.0026	0.0121	0.8267	TRUE
rs2365389	C	0.582	0.02	0.003	1.63e-10	0.591905	0.00742197	0.00188254	0.013	TRUE	0.5922	0.0343	0.0119	0.003883	TRUE	0.5916	0.0118	0.0095	0.2103	TRUE
rs2820292	C	0.555	0.02	0.003	1.83e-10	0.567538	0.00584063	0.0018484	0.027	TRUE	0.5666	0.0169	0.0118	0.1508	TRUE	0.5665	0.0194	0.0094	0.03841	TRUE
rs29941	G	0.669	0.018	0.003	2.41e-08	0.673034	0.00181927	0.00198298	0.76	TRUE	0.6729	0.0064	0.0124	0.6096	TRUE	0.6729	0.0089	0.0099	0.3705	TRUE
rs3101336	C	0.613	0.033	0.003	2.66e-26	0.600222	0.00979775	0.00186735	7.1e-05	TRUE	0.6014	0.0206	0.0119	0.0829	TRUE	0.601	0.0141	0.0095	0.1366	TRUE
rs3736485	A	0.454	0.018	0.003	7.41e-09	0.460613	0.00326818	0.00187067	0.2	TRUE	0.4606	0.0212	0.0117	0.0703	TRUE	0.4606	0.0361	0.0093	0.0001135	TRUE
rs3817334	T	0.407	0.026	0.003	5.15e-17	0.40794	-0.000610516	0.00186832	0.99	TRUE	0.4081	-0.0333	0.0118	0.004902	TRUE	0.4084	-0.0164	0.0094	0.08228	TRUE
rs3849570	A	0.359	0.019	0.003	2.6e-08	0.347751	-0.00152916	0.00195798	0.32	TRUE	0.3471	0.0024	0.0122	0.8436	TRUE	0.3469	0.0096	0.0097	0.3253	TRUE
rs3888190	A	0.403	0.031	0.003	3.14e-23	0.401889	-0.00283918	0.00188762	0.19	TRUE	0.4	-0.0095	0.0119	0.424	TRUE	0.4004	0.0096	0.0095	0.3098	TRUE
rs4256980	G	0.646	0.021	0.003	2.9e-11	0.655482	0.00532711	0.00193917	0.027	TRUE	0.6547	0.0034	0.0123	0.7822	TRUE	0.6544	-0.0074	0.0098	0.4513	TRUE
rs4740619	T	0.542	0.018	0.003	4.56e-09	0.551593	0.00363331	0.00186235	0.055	TRUE	0.5512	0.0127	0.0117	0.2797	TRUE	0.5511	0.0104	0.0093	0.2649	TRUE
rs543874	G	0.193	0.048	0.004	2.62e-35	0.207187	0.011753	0.00226022	3.6e-06	TRUE	0.2066	0.0355	0.0144	0.01356	TRUE	0.2067	0.0322	0.0115	0.004959	TRUE
rs6477694	C	0.365	0.017	0.003	2.67e-08	0.353395	0.00329566	0.00194313	0.15	TRUE	0.3532	0.0407	0.0122	0.0008527	FALSE	0.3525	0.0207	0.0097	0.0334	TRUE
rs6567160	C	0.236	0.056	0.004	3.93e-53	0.23273	0.0147287	0.00219724	2.9e-07	TRUE	0.2338	0.0493	0.0138	0.000336	TRUE	0.233	0.0313	0.011	0.004378	TRUE
rs657452	A	0.394	0.023	0.003	5.48e-13	0.39068	-0.00163876	0.00188295	1	TRUE	0.3908	-0.0096	0.012	0.4229	TRUE	0.3911	-0.0031	0.0095	0.7419	TRUE
rs6804842	G	0.575	0.019	0.003	2.48e-09	0.573491	0.00324057	0.00187076	0.31	TRUE	0.5744	-0.0033	0.0118	0.7768	TRUE	0.5743	0.0193	0.0094	0.04028	TRUE
rs7138803	A	0.384	0.032	0.003	8.15e-24	0.368316	0.0116297	0.00191382	9.2e-07	FALSE	0.3686	0.0505	0.0121	2.852e-05	TRUE	0.3683	0.0111	0.0096	0.2501	TRUE
rs7141420	T	0.527	0.024	0.003	1.23e-14	0.515967	0.00575699	0.00186942	0.0091	TRUE	0.5159	0.0185	0.0117	0.1143	TRUE	0.5161	0.0137	0.0093	0.1412	TRUE
rs758747	T	0.265	0.023	0.004	7.47e-10	0.277315	0.00373943	0.00208798	0.071	TRUE	0.2782	-0.0119	0.0131	0.3659	TRUE	0.2781	-0.0166	0.0104	0.113	TRUE
rs7599312	G	0.724	0.022	0.003	1.17e-10	0.731662	0.00480052	0.00208232	0.15	TRUE	0.7315	0.0054	0.0132	0.6853	TRUE	0.7319	0.0148	0.0106	0.1623	TRUE
rs7899106	G	0.052	0.04	0.007	2.96e-08	0.050219	0.00487713	0.00423442	0.25	TRUE	0.0504	-0.0071	0.0267	0.7895	TRUE	0.0504	-0.011	0.0213	0.6035	TRUE
rs7903146	C	0.713	0.023	0.003	1.11e-11	0.709822	-0.0112731	0.00202872	8.1e-09	FALSE	0.7096	-0.0122	0.0128	0.3422	TRUE	0.71	0.0331	0.0102	0.001212	TRUE
rs9400239	C	0.688	0.019	0.003	1.61e-08	0.706235	-0.00632389	0.00200955	0.031	TRUE	0.7058	0.0281	0.0128	0.02795	TRUE	0.7057	0.0221	0.0102	0.02979	TRUE
